# Supplementary material for: QTL Genetic Mapping Study for Traits Affecting Meal Quality in Winter Oilseed Rape (Brassica Napus L.)
Source: Genes (Basel). 2021 Aug 11;12(8):1235. doi: 10.3390/genes12081235 (PMC8394057; doi:10.3390/genes12081235)
Supplement: Supplementary file 1 [file genes-12-01235-s001.zip]

Archive with 9 entries (8 files):
- genes-1297535-sp/
- genes-1297535-sp/Supplementary file 1_sequencing coverage.xlsx
- genes-1297535-sp/Supplementary file 2_Number of SNPs in SkimGBS.xlsx
- Supplementary file 1_sequencing coverage.xlsx
- Supplementary file 2_Number of SNPs in SkimGBS.xlsx
- Supplementary File_3 QTL and underlying candidate genes.xlsx
- __MACOSX/._Supplementary file 1_sequencing coverage.xlsx
- __MACOSX/._Supplementary file 2_Number of SNPs in SkimGBS.xlsx
- __MACOSX/._Supplementary File_3 QTL and underlying candidate genes.xlsx
