# Supplementary material for: QTL Genetic Mapping Study for Traits Affecting Meal Quality in Winter Oilseed Rape (Brassica Napus L.)
Source: Genes (Basel). 2021 Aug 11;12(8):1235. doi: 10.3390/genes12081235 (PMC8394057; doi:10.3390/genes12081235)
Supplement: Supplementary file 1 [file genes-12-01235-s001.zip › genes-1297535-sp/Supplementary file 1_sequencing coverage.xlsx]

## Sheet: Coverage
Table S1: sequencing coverage for the parental lines and individual DH lines
Individual	Coverage
M305	18.68
Z114	18.93
DH_10	1.21
DH_11	0.9
DH_12	0.98
DH_13	0.94
DH_14	1.11
DH_15	1.09
DH_16	1.2
DH_17	1.09
DH_18	1.1
DH_19	0.33
DH_1	0.92
DH_20	1.35
DH_21	0.95
DH_22	1.29
DH_23	1.45
DH_24	1.16
DH_25	2.53
DH_26	1.02
DH_27	1.14
DH_28	1.06
DH_29	0.89
DH_2	1.27
DH_30	1.25
DH_31	1.1
DH_32	1.27
DH_33	1.17
DH_34	1.18
DH_35	1.78
DH_36	0.97
DH_37	1.06
DH_38	1.18
DH_39	3.12
DH_3	1.02
DH_40	1.54
DH_41	1.4
DH_42	1.26
DH_43	1.25
DH_44	1.46
DH_45	1.42
DH_46	1.42
DH_47	1.29
DH_48	1.15
DH_49	1.21
DH_4	0.97
DH_50	1.29
DH_51	1.47
DH_52	1.45
DH_53	1.18
DH_54	1.42
DH_55	1.44
DH_56	1.07
DH_57	1.22
DH_58	1.5
DH_59	2.45
DH_5	1.04
DH_60	1.67
DH_61	1.06
DH_62	1.54
DH_63	1.29
DH_64	1.62
DH_65	1.57
DH_66	1.1
DH_67	0.8
DH_68	1.23
DH_69	0.97
DH_6	1.54
DH_70	1.22
DH_71	1.29
DH_72	1.59
DH_73	1.26
T3_74	1.6
DH_75	1.22
DH_76	1.08
DH_77	1.02
DH_78	1.29
DH_7	1.21
DH_8	1.19
DH_9	1.1
