# Supplementary material for: QTL Genetic Mapping Study for Traits Affecting Meal Quality in Winter Oilseed Rape (Brassica Napus L.)
Source: Genes (Basel). 2021 Aug 11;12(8):1235. doi: 10.3390/genes12081235 (PMC8394057; doi:10.3390/genes12081235)
Supplement: Supplementary file 1 [file genes-12-01235-s001.zip › genes-1297535-sp/Supplementary file 2_Number of SNPs in SkimGBS.xlsx]

## Sheet: Arkusz1
Table S2: Number of SNPs identified using the standard SkimGBS protocol, with the Darmor v4.1 reference genome
Name	No SNPs	Name	No SNPs
A01	8008	A01_random	771
A02	6425	A02_random	484
A03	10784	A03_random	1303
A04	6510	A04_random	431
A05	5321	A05_random	608
A06	2940	A06_random	437
A07	996	A07_random	71
A08	574	A08_random	68
A09	1969	A09_random	153
A10	2059	A10_random	525
C01	17573	C01_random	2888
C02	7783	C02_random	1031
C03	11526	C03_random	1166
C04	8206	C04_random	1157
C05	14900	C05_random	2376
C06	7790	C06_random	605
C07	18292	C07_random	1762
C08	4543	C08_random	226
C09	10331	C09_random	1873
		Ann_random	5779
		Cnn_random	16167
		Unn_random	1424
Total Placed	146530	Total Unplaced	41305
Total SNPs	187835
