# Supplementary material for: QTL Genetic Mapping Study for Traits Affecting Meal Quality in Winter Oilseed Rape (Brassica Napus L.)
Source: Genes (Basel). 2021 Aug 11;12(8):1235. doi: 10.3390/genes12081235 (PMC8394057; doi:10.3390/genes12081235)
Supplement: Supplementary file 1 [file genes-12-01235-s001.zip › Supplementary File_3 QTL and underlying candidate genes.xlsx]

## Sheet: Candidate genes in 2years_SNPs
Table S3 Candidate genes underlying 11 stable QTLs
QTL	Trait	chr	QTL SNP	Flanking SNPs	Region screened for candidate genes	B. napus candidate gene	Gene cooridates	SNPs between parents	A. thaliana ortholog	Function
qGLS-A02	sumGLS, gnaGLS, napGLS, gbnGLS proGLS, sum_alkGLS	A02	6195788, 6195793	6194578-6197120	5200000 - 7190675	BnaA02g10270D	5204578 to 5206797 (2220bp)	5206744 5206790	AT5G53470.1	ACBP1\ ACBP | acyl-CoA binding protein 1
						BnaA02g10450D	5362928 to 5365693 (2766bp)	5363229 5363548 5363549 5363665 5363669	AT5G53120.6	SPDS3 | spermidine synthase 3
						BnaA02g10760D	5562702 to 5566906 (4205bp)	5562053 5562248 5562276 5562433 5562748 5562868 5562877 5565053 5565083 5565155 5566130	AT5G52580.2	RabGAP/TBC domain-containing protein
						BnaA02g10890D	5640200 to 5643793 (3594bp)	5640047 5640408 5640581 5640781 5642182 5642790 5642792 5643307	AT5G52400.1	CYP715A1 | cytochrome P450
						BnaA02g10910D	5652103 to 5654715	5652319 5652435 5652756 5653541 5654413	AT5G52400.1	CYP715A1 | cytochrome P450
						BnaA02g11130D	5802229 to 5805079 (2851bp)	5802774 5803035 5803098 5803408 5803625 5804172 5804458 5804791 5804796	AT5G51950.1	Glucose-methanol-choline (GMC) oxidoreductase
						BnaA02g11140D	5805295 to 5807643 (2349bp)	5805585 5806375 5807030	AT3G56060.1	Glucose-methanol-choline (GMC) oxidoreductase
						BnaA02g11150D	5816910 to 5818720 (1811bp)	5817767	AT5G51920.1	Pyridoxal phosphate (PLP)-dependent transferases
						BnaA02g11280D	5913266 to 5915624 (2359bp)	5913999 5914529 5914559 5915001 5915115 5915749	AT5G51330.1	SWI1, phospholipase C
						BnaA02g11200D	5834671 to 5836146 (1476bp)	5836050	AT5G51880.1	2-oxoglutarate (2OG) and Fe(II)-dependent oxygenase
						BnaA02g11310D	5930726 to 5932611 (1886bp)	5930747 5932398 5932478	AT5G51310.1	2-oxoglutarate (2OG) and Fe(II)-dependent oxygenase
						BnaA02g11710D	6130220 to 6132469 (2250bp)	6131589 6131819	AT5G50420.1	O-fucosyltransferase family protein
						BnaA02g11830D	6203381 to 6209759 (6379bp)	6209554	AT5G49810.1	MMT | methionine S-methyltransferase
						BnaA02g12160D	6406302 to 6408484 (2183bp)	6406888 6407629	AT1G65610.1	KORRIGAN 2 (KOR2); FUNCTIONS IN: hydrolase activity, hydrolyzing O-glycosyl compounds, catalytic activity; INVOLVED IN: carbohydrate metabolic process;
						BnaA02g12290D	6496831 to 6497499 (669bp)	6496110 6496483 6496527	AT1G65880.1	Encodes a benzoate-CoA ligase. Involved in the biosynthesis of benzoyloxyglucosinolate in Arabidopsis seeds.
						BnaA02g12330D	6525027 to 6526217 (1191bp)	6525302 6525428 6525636 6526055	AT1G60740.1	Thioredoxin superfamily protein
						BnaA02g12800D	6921010 to 6923164	6921906 6922205 6922264 6922499 6922510 6922801	AT5G38430.1	Ribulose bisphosphate carboxylase (small chain)
						BnaA02g12600D	6771193 to 6774102 (2910bp)	6772191 6772512	AT1G66860.1	glutamine amidotransferase-like
qGLS-A04	proGLS, napGLS	A04	2003804	2003442-2008222	1568806-2400000	BnaA02g12860D	6969953 to 6973888 (3936bp)	6969685 6969866 6972470 6973030 6973162	AT1G67110.1	CYP735A2 | cytochrome P450
						BnaA04g02860D	1895365 to 1897723 (2359bp)	1895181 1895857	AT3G56960.1	PHOSPHATIDYL INOSITOL MONOPHOSPHATE 5 KINASE 4, PIP5K4 plant-type cell wall modification
						BnaA04g03060D	2013820 to 2014896 (1077bp)	2014574 2014706 2014718	AT3G57240.1	β-1,3-GLUCANASE 3, ATBG3, BETA-1,3-GLUCANASE 3, BG3, GNS3 cell wall, cellulase activity
						BnaA04g03050D	2010590 to 2013435 (2846bp)	2013157	AT2G41490.1	UDP-GlcNAc:dolichol phosphate N-acetylglucosamine-1-phosphate transferase
						BnaA04g03260D	2129532 to 2133047 (3516bp)	2130285 2130288 2130627 2130733 2130780 2130795 2132156 2132270 2132273 2132981	AT3G56080.1	S-adenosyl-L-methionine-dependent methyltransferases
qSPC-A04	SPC	A04	8953068	8953064 - 9023384	7740181- 9942138	BnaA04g08710D	7739537 to 7741856 (2320bp)	7740857	AT5G38530.1	TSBtype2 | tryptophan synthase beta type 2
						BnaA04g09100D	8180869 to 8182311 (1443bp)	8180741 8181964	AT5G39260.1	plant-type cell wall loosening, plant-type cell wall organization, unidimensional cell growth
						BnaA04g09240D	8288608 to 8292598 (3991bp)	8289382 8289386 8291737 8292061	AT4G26900	Imidazole glycerol phosphate synthase hisHF, chloroplastic IGP synthase IGPS ImGP synthase, amino acid biosynthesis
						BnaA04g09380D	8416636 to 8418470 (1835bp)	8417609 8417748 8417887	AT5G39510	Vesicle Transport V-SNARE 11
						BnaA04g09640D	8634279 to 8637237 (2959bp)	8635142 8635146 8635596 8636014 8636140 8636252	AT5G39830.1	DEG8; FUNCTIONS IN: serine-type peptidase activity, peptidase activity; INVOLVED IN: photosystem II repair, proteolysis; LOCATED IN: thylakoid, thylakoid lumen, chloroplast thylakoid lumen, chloroplast
						BnaA04g09870D	8810605 to 8814061 (3457bp)	8810515 8811384 8811489 8812106 8813356	AT5G35410.1	SALT OVERLY SENSITIVE 2 (SOS2) Protein kinase superfamily protein
						BnaA04g10040D	8895525 to 8899852 (4328bp)	8895794 8896455 8897733 8899301	AT2G22980.4	serine carboxypeptidase-like 13 (SCPL13), proteolysis;
						BnaA04g10260D	9043552 to 9047080 (3529bp)	9043566 9043708 9044166 9044301 9045761 9046164 9046782	AT5G40390	RAFFINOSE SYNTHASE 5, RS5, SEED IMBIBITION 1-LIKE, SIP1 galactinol--sucrose galactosyltransferase 5, carbohydrate metabolic process
						BnaA04g10680D	9375187 to 9378180 (2994bp)	9375897 9376018 9376037 9376080 9376121 9376883 9377042 9377511 9377683	AT5G40870.1	ATUK/UPRT1, UCK1, UK/UPRT1, UKL1, URIDINE KINASE-LIKE 1, URIDINE KINASE/URACIL PHOSPHORIBOSYLTRANSFERASE 1, URIDINE/CYTIDINE KINASE 1, regulation of starch metabolic process
						BnaA04g10700D	9386960 to 9388075 (1116bp)	9387643 9387679 9387692 9387917 9388294	AT5G40940.1	FLA20 | putative fasciclin-like arabinogalactan protein 20
						BnaA04g10890D	9478967 to 9482926 (3960bp)	9479237 9479288 9480282 9480624 9480636 9480807	AT5G41140	Myosin Heavy Chain-Related Protein, chloroplast, reciprocal meiotic recombination, regulation of starch biosynthetic process, starch biosynthetic process.
						BnaA04g10880D	9452589 to 9455789 (3201bp)	9455378	AT5G41130.2	Esterase/lipase/thioesterase family protein
						BnaA04g10820D	9423190 to 9425401 (2212bp)	9425233	AT5G41080.1	PLC-like phosphodiesterases
						BnaA04g10770D	9405475 to 9407181 (1707bp)	9406550	AT5G41040.1	HXXXD-type acyl-transferase
						BnaA04g11010D	9543607 to 9545274 (1668bp)	9544340	AT5G41210.1	ATGSTT1\ GST10\ GSTT1 | glutathione S-transferase THETA 1
						BnaA04g11240D	9761040 to 9764132 (3093bp)	9761880 9764468	AT1G64130.1	Polyketide Cyclase/Dehydrase And Lipid Transport
						BnaA04g11280D	9814936 to 9816773 (1838bp)	9816990	AT1G64190.1	6-phosphogluconate dehydrogenase
						BnaA04g11490D	9939474 to 9942138 (2665bp)	9941642 9941654 9941849 9941955	AT3G30180.1	CYP85A2
qSCC/ADF/NDF/GLS-A04	SCC, ADF, NDF, gbsGLS	A04	18185527, 18584190	18184470-18189175, 18583754-18590371	17240227 - up to the end of chr A04	BnaA04g24130D	17746423 to 17749031 (2609bp)	17747021 17749730 17749955	AT2G41850.1	polygalacturonase abscission zone A. thaliana
						BnaA04g24790D	18040335 to 18042612 (2278bp)	18042553	AT2G43050.1	ATPMEPCRD; Plant invertase/pectin methylesterase inhibitorFUNCTIONS IN: enzyme inhibitor activity, pectinesterase activity; INVOLVED IN: cell wall modification; LOCATED IN: cell wall, plant-type cell wall;
						BnaA04g25230D	18235520 to 18236868 (1349bp)	18236190	AT2G43610.1	Chitinase family protein; FUNCTIONS IN: chitin binding, chitinase activity; INVOLVED IN: carbohydrate metabolic process, cell wall macromolecule catabolic process
						BnaA04g25290D	18250456 to 18253311 (2856bp)	18250516 18251061 18251394 18251807	AT2G43670.1	Carbohydrate-binding X8 domain superfamily protein
						BnaA04g25420D	18281326 to 18283825 (2500bp)	18283611	AT2G43860.1	Pectin lyase-like superfamily protein, polygalacturonase activity; INVOLVED IN: carbohydrate metabolic process
						BnaA04g25750D	18410715 to 18417073 (6359bp)	18417050	AT2G44480.1	BGLU17 | beta glucosidase 17
						BnaA04g27070D	19095007 to 19097403 (2397bp)	19096076	AT2G47550.1	Plant invertase/pectin methylesterase
qSPC-A06	SPC	A06	20531176	20530333-20532237	19316562 - 21540365	BnaA06g29280D	19982241 to 19985652 (3412bp)	19984163 19984166 19984292	AT5G28840.1	GME | GDP-D-mannose 3'
						BnaA06g29640D	20189844 to 20192266 (2423bp)	20189964 20190164 20190341 20191268 20191324 20191519 20192097	AT5G49215.1	Pectin lyase-like superfamily
						BnaA06g29670D	20209042 to 20213297 (4256bp)	20209248 20209490 20209679 20209685 20210108 20210405 20210426 20210576 20210746 20212314 20212875 20213148 20213183 20213402	AT5G49190	Sucrose Synthase 2
						BnaA06g30390D	20534569 to 20537671 (3103bp)	20535609 20535705 20536329 20536453 20536523 20536528	AT5G48180	Nitrile-Specifier Protein 5, hydrolysis of GSLs
						BnaA06g30420D	20549607 to 20551397 (1791bp)	20549917 20549926 20550096	AT5G48140.1	Pectin lyase-like superfamily
						BnaA06g30480D	20573080 to 20575170 (2091bp)	20573961 20574157 20575009	AT5G48020	2-Oxoglutarate (2OG) And Fe(II)-Dependent Oxygenase
						BnaA06g30490D	20575438 to 20576413 (976bp)	20575009 20575261	AT5G47960.1	RAB GTPase homolog A4C (RABA4C); FUNCTIONS IN: GTP binding; INVOLVED IN: protein transport, small GTPase mediated signal transduction;
						BnaA06g30420D	20549607 to 20551397 (1791bp)	20549917 20549926 20550096	AT5G48140.1	Pectin lyase-like superfamily protein
						BnaA06g30420D	20549607 to 20551397 (1791bp)	20575009 20575261	AT5G48140.1	Pectin lyase-like superfamily
						BnaA06g30600D	20614441 to 20620272 (5832bp)	20614706 20616584 20616843 20617081 20617513 20618980 20619426 20619728 20619751	AT5G47820.1	FRA1 | P-loop containing nucleoside triphosphate hydrolases, cellulose microfibril organization, cytoskeleton-dependent intracellular transport, microtubule-based movement, mitotic spindle organization, plant-type cell wall biogenesis
						BnaA06g30640D	20670391 to 20672867 (2477bp)	20670884 20670959 20671111 20671116 20671842 20672367 20672455	AT3G30390.1	Transmembrane amino acid transporter
						BnaA06g30820D	20832633 to 20836083 (3451bp)	20835868	AT3G29400.1	ATEXO70E1, EXO70E1, EXOCYST SUBUNIT EXO70 FAMILY PROTEIN E1, defense response by callose deposition, exocytosis, immune response, protein transport
						BnaA06g30840D	20839483 to 20840833 (1351bp)	20839829	AT5G39270.1	ATEXPA22, plant-type cell wall loosening, plant-type cell wall organization, unidimensional cell growth
						BnaA06g30890D	20849883 to 20854578 (4696bp)	20851170 20852972 20854099 20854102	AT3G29320.1	Glycosyl transferase
						BnaA06g31140D	20939535 to 20941755 (2221bp)	20940003 20940675 20940681 20940942	AT3G28960.1	Transmembrane amino acid transporter
						BnaA06g31230D	21005875 to 21007525 (1651bp)	21008452	AT3G28910.1	ATMYB30
						BnaA06g31250D	21037565 to 21044387 (6823bp)	21038679 21038733 21039048 21039051 21039743 21039770 21040555 21040601 21040960 21040966 21042814 21043103 21043302 21043355 21043427 21043673 21043886 21043952	AT3G28860.1	ATABCB19, ATMDR1, anthocyanin accumulation, auxin transport
						BnaA06g31330D	21079939 to 21087071 (7133bp)	21080044 21080981 21081493 21086336 21086640 21086720 21086852 21086946	AT3G28740.1	CYP81D1 | Cytochrome P450
						BnaA06g31650D	21204576 to 21207675 (3100bp)	21205591	AT3G28180.1	CELLULOSE-SYNTHASE LIKE C4
qGLS-C02	gbnGLS, proGLS	C02	42759878	42759878-42759989	40732000 - 45342000	BnaC02g38340D	41316880 to 41322634 (5755bp)	41321282	AT5G48100.1	TRANSPARENT TESTA 10, similar to laccase-like polyphenol oxidases. Involved in lignin and flavonoids biosynthesis. It has four conserved copper binding domains. Expressed in developing testa, where it colocalizes with the flavonoid end products proanthocyanidins and flavonols.
						BnaC02g38400D	41387956 to 41389561 (1606bp)	41388070 41388739 41389128	AT5G48180.1	nitrile specifier protein 5, glucosinolate catabolic process, nitrile biosynthetic process;
						BnaC02g38450D	41451986 to 41453468 (1483bp)	41452260 41452281 41452381	Bo2g149800.1	3-ketoacyl-CoA thiolase A
						BnaC02g38440D	41445298 to 41451930 (6633bp)	41445630 41445836 41445954 41446628 41447239 41447453 41448357 41448451 41448691 41448708 41448859 41449222 41449400 41449538 41449659 41449988 41450998	AT5G48230.2	acetoacetyl-CoA thiolase 2, generates the bulk of the acetoacetyl-CoA precursor needed for the cytosolic localized, mevalonate-derived isoprenoids biosynthetic pathway
						BnaC02g38630D	41537617 to 41538705 (1089bp)	41537676	AT5G48480.1	Lactoylglutathione lyase / glyoxalase
						BnaC02g38710D	41650437 to 41653057 (2621bp)	41652140 41652670 41652738	AT5G13930.1	TRANSPARENT TESTA 4, Chalcone synthase, flavonoid/isoflavonoid biosynthesis pathway.
						BnaC02g38900D	41856156 to 41859533 (3378bp)	41857723	AT5G49020.1	protein arginine methyltransferase 4A
						BnaC02g39080D	42089507 to 42093682 (4176bp)	42090023	AT3G06650.1	ATP-citrate lyase B-1, acetyl-CoA biosynthetic process
qSCC/GLS-C02r	SCC, gbsGLS	C02-random	2378220	2377988-2378998	3814220 - 1173265	BnaC02g47290D	3063540 to 3066671 (3132bp)	3063716 3063869 3064584 3064753 3064832 3064912 3066161 3066392 3066441	AT5G46040.1	Major facilitator superfamily protein
qSCC/NDF/GLS-C06	SCC, NDF, gbsGLS	C06	36138053	36137502-36138077	35138053 - end of chr C06	BnaC06g37290D	35387061 to 35390112 (3052bp)	35387966	AT1G76490.1	hydroxy methylglutaryl CoA reductase 1, isoprenoid biosynthesis.
						BnaC06g37940D	35731029 to 35733790 (2762bp)	35731139 35731458 35731657 35733446 35733497 35733778	AT1G77210.1	AtSTP14 belongs to the family of sugar transport proteins (AtSTPs)in volved in monosaccharide transport.
						BnaC06g38540D	36074228 to 36078239 (4012bp)	36074371 36074734 36075755 36075812 36076103 36076776 36076869 36077610 36078104	AT1G78060.1	Glycosyl hydrolase family protein; FUNCTIONS IN: hydrolase activity, hydrolyzing O-glycosyl compounds; INVOLVED IN: carbohydrate metabolic process; LOCATED IN: apoplast, cell wall, chloroplast, plant-type cell wall
						BnaC06g39890D	36803403 to 36805082 (1680bp)	36805797	AT1G79480.1	Carbohydrate-binding X8 domain
						BnaC06g40470D	37046669 to 37048123 (1455bp)	37046933 37047023	AT1G80510.1	Transmembrane amino acid transporter
qSCC/ADF-C07	SCC, ADF	C07	9412501, 9412440	9412396-9412636	8370507 - 10517500	BnaC07g05770D	9237653 to 9239429 (1777bp)	9237285 9237756 9237764 9237994 9238393	AT5G42180.1	peroxidase 64, response to oxidative stress; LOCATED IN: plant-type cell wall
						BnaC07g05860D	9427135 to 9429156 (2022bp)	9427456 9428272 9428338 9428459 9428556 9428944 9428974 9429100	AT5G01830.1	RING-type E3 ubiquitin transferase, response to chitin
qSCC/NDF/GLS-C08	SCC, NDF, gbsGLS	C08	26100309	26100124-26100504	25700309 -26600309	BnaC08g24190D	26237959 to 26239509 (1551bp)	26238182 26238203 26238444 26239162	AT3G53000.1	phloem protein 2-A15 (PP2-A15); FUNCTIONS IN: carbohydrate binding; INVOLVED IN: N-terminal protein myristoylation
						BnaC08g24240D	26277710 to 26279215 (1506bp)	26278487 26278511	AT3G53150.1	UGT73D1 | UDP-glucosyl transferase 73D1
						BnaC08g24250D	26288501 to 26290583 (2083bp)	26288937 26289421	AT3G53160.1	UGT73C7 | UDP-glucosyl transferase 73C7
						BnaC08g24300D	26347622 to 26351557 (3936bp)	26364221	AT3G53190.1	Pectin lyase-like superfamily protein
qGLS-C08	gbnGLS, sumGLS, sum_alkGLS	C08	35170742	35170434-35170742	33643375 - 36132740	BnaC08g40090D	35443375 to 35444024 (650bp)	35443431 35443621 35443781 35443902	AT1G13830.1	Carbohydrate-binding X8 domain
						BnaC08g40330D	35595880 to 35598379 (2500bp)	35596143 35596233 35596276 35596436	AT1G13440.1	glyceraldehyde-3-phosphate dehydrogenase
						BnaC08g40470D	35639462 to 35641571 (2110bp)	35640928 35641270	AT1G13270.1	methionine aminopeptidase 1B
						BnaC08g40570D	35734487 to 35738946 (4460bp)	35734891 35735275 35735343 35735471 35735528 35735575 35735805 35735820 35735908 35736052 35736579 35736616 35736814 35736883 35737048 35737117 35738388 35738713 35738743	AT1G13130.1	Cellulase (glycosyl hydrolase family 5) protein; FUNCTIONS IN: cation binding, hydrolase activity, hydrolyzing O-glycosyl compounds, catalytic activity; INVOLVED IN: carbohydrate metabolic process
						BnaC08g40850D	35863233 to 35865234 (2002bp)	35863468	AT1G12900.1	glyceraldehyde 3-phosphate dehydrogenase A subunit 2 (GAPA-2), oxidation reduction, glycolysis, glucose metabolic process
						BnaC08g40950D	35906554 to 35908628 (2075bp)	35907146 35907738 35907788	AT1G12740.2	CYP87A2 | cytochrome P450
						BnaC08g41390D	36051521 to 36055357 (3837bp)	36051654 36051795 36051897 36052162 36052551 36052868 36053786 36053811 36054059 36055296	AT1G12240.1	ATBETAFRUCT4, hydrolyzing O-glycosyl compounds, beta-fructofuranosidase activity; INVOLVED IN: sucrose catabolic process, using beta-fructofuranosidase, carbohydrate metabolic process
